# Supplementary material for: AI-Integrated autonomous robotics for solar panel cleaning and predictive maintenance using drone and ground-based systems
Source: Sci Rep. 2025 Sep 1;15:32187. doi: 10.1038/s41598-025-17313-6 (PMC12402262; doi:10.1038/s41598-025-17313-6)
Supplement: Supplementary file 1 — Supplementary Material 1 [file 41598_2025_17313_MOESM1_ESM.zip]

Archive with 256 entries (256 files):
- README.txt
- thermal_images/thermal_frame_0001.png
- thermal_images/thermal_frame_0002.png
- thermal_images/thermal_frame_0003.png
- thermal_images/thermal_frame_0004.png
- thermal_images/thermal_frame_0005.png
- thermal_images/thermal_frame_0006.png
- thermal_images/thermal_frame_0007.png
- thermal_images/thermal_frame_0008.png
- thermal_images/thermal_frame_0009.png
- thermal_images/thermal_frame_0010.png
- thermal_images/thermal_frame_0011.png
- thermal_images/thermal_frame_0012.png
- thermal_images/thermal_frame_0013.png
- thermal_images/thermal_frame_0014.png
- thermal_images/thermal_frame_0015.png
- thermal_images/thermal_frame_0016.png
- thermal_images/thermal_frame_0017.png
- thermal_images/thermal_frame_0018.png
- thermal_images/thermal_frame_0019.png
- thermal_images/thermal_frame_0020.png
- thermal_images/thermal_frame_0021.png
- thermal_images/thermal_frame_0022.png
- thermal_images/thermal_frame_0023.png
- thermal_images/thermal_frame_0024.png
- thermal_images/thermal_frame_0025.png
- thermal_images/thermal_frame_0026.png
- thermal_images/thermal_frame_0027.png
- thermal_images/thermal_frame_0028.png
- thermal_images/thermal_frame_0029.png
- thermal_images/thermal_frame_0030.png
- thermal_images/thermal_frame_0031.png
- thermal_images/thermal_frame_0032.png
- thermal_images/thermal_frame_0033.png
- thermal_images/thermal_frame_0034.png
- thermal_images/thermal_frame_0035.png
- thermal_images/thermal_frame_0036.png
- thermal_images/thermal_frame_0037.png
- thermal_images/thermal_frame_0038.png
- thermal_images/thermal_frame_0039.png
- thermal_images/thermal_frame_0040.png
- thermal_images/thermal_frame_0041.png
- thermal_images/thermal_frame_0042.png
- thermal_images/thermal_frame_0043.png
- thermal_images/thermal_frame_0044.png
- thermal_images/thermal_frame_0045.png
- thermal_images/thermal_frame_0046.png
- thermal_images/thermal_frame_0047.png
- thermal_images/thermal_frame_0048.png
- thermal_images/thermal_frame_0049.png
- thermal_images/thermal_frame_0050.png
- thermal_images/thermal_frame_0051.png
- thermal_images/thermal_frame_0052.png
- thermal_images/thermal_frame_0053.png
- thermal_images/thermal_frame_0054.png
- thermal_images/thermal_frame_0055.png
- thermal_images/thermal_frame_0056.png
- thermal_images/thermal_frame_0057.png
- thermal_images/thermal_frame_0058.png
- thermal_images/thermal_frame_0059.png
- thermal_images/thermal_frame_0060.png
- thermal_images/thermal_frame_0061.png
- thermal_images/thermal_frame_0062.png
- thermal_images/thermal_frame_0063.png
- thermal_images/thermal_frame_0064.png
- thermal_images/thermal_frame_0065.png
- thermal_images/thermal_frame_0066.png
- thermal_images/thermal_frame_0067.png
- thermal_images/thermal_frame_0068.png
- thermal_images/thermal_frame_0069.png
- thermal_images/thermal_frame_0070.png
- thermal_images/thermal_frame_0071.png
- thermal_images/thermal_frame_0072.png
- thermal_images/thermal_frame_0073.png
- thermal_images/thermal_frame_0074.png
- thermal_images/thermal_frame_0075.png
- thermal_images/thermal_frame_0076.png
- thermal_images/thermal_frame_0077.png
- thermal_images/thermal_frame_0078.png
- thermal_images/thermal_frame_0079.png
- thermal_images/thermal_frame_0080.png
- thermal_images/thermal_frame_0081.png
- thermal_images/thermal_frame_0082.png
- thermal_images/thermal_frame_0083.png
- thermal_images/thermal_frame_0084.png
- thermal_images/thermal_frame_0085.png
- thermal_images/thermal_frame_0086.png
- thermal_images/thermal_frame_0087.png
- thermal_images/thermal_frame_0088.png
- thermal_images/thermal_frame_0089.png
- thermal_images/thermal_frame_0090.png
- thermal_images/thermal_frame_0091.png
- thermal_images/thermal_frame_0092.png
- thermal_images/thermal_frame_0093.png
- thermal_images/thermal_frame_0094.png
- thermal_images/thermal_frame_0095.png
- thermal_images/thermal_frame_0096.png
- thermal_images/thermal_frame_0097.png
- thermal_images/thermal_frame_0098.png
- thermal_images/thermal_frame_0099.png
- thermal_images/thermal_frame_0100.png
- thermal_images/thermal_frame_0101.png
- thermal_images/thermal_frame_0102.png
- thermal_images/thermal_frame_0103.png
- thermal_images/thermal_frame_0104.png
- thermal_images/thermal_frame_0105.png
- thermal_images/thermal_frame_0106.png
- thermal_images/thermal_frame_0107.png
- thermal_images/thermal_frame_0108.png
- thermal_images/thermal_frame_0109.png
- thermal_images/thermal_frame_0110.png
- thermal_images/thermal_frame_0111.png
- thermal_images/thermal_frame_0112.png
- thermal_images/thermal_frame_0113.png
- thermal_images/thermal_frame_0114.png
- thermal_images/thermal_frame_0115.png
- thermal_images/thermal_frame_0116.png
- thermal_images/thermal_frame_0117.png
- thermal_images/thermal_frame_0118.png
- thermal_images/thermal_frame_0119.png
- thermal_images/thermal_frame_0120.png
- thermal_images/thermal_frame_0121.png
- thermal_images/thermal_frame_0122.png
- thermal_images/thermal_frame_0123.png
- thermal_images/thermal_frame_0124.png
- thermal_images/thermal_frame_0125.png
- thermal_images/thermal_frame_0126.png
- thermal_images/thermal_frame_0127.png
- thermal_images/thermal_frame_0128.png
- thermal_images/thermal_frame_0129.png
- thermal_images/thermal_frame_0130.png
- thermal_images/thermal_frame_0131.png
- thermal_images/thermal_frame_0132.png
- thermal_images/thermal_frame_0133.png
- thermal_images/thermal_frame_0134.png
- thermal_images/thermal_frame_0135.png
- thermal_images/thermal_frame_0136.png
- thermal_images/thermal_frame_0137.png
- thermal_images/thermal_frame_0138.png
- thermal_images/thermal_frame_0139.png
- thermal_images/thermal_frame_0140.png
- thermal_images/thermal_frame_0141.png
- thermal_images/thermal_frame_0142.png
- thermal_images/thermal_frame_0143.png
- thermal_images/thermal_frame_0144.png
- thermal_images/thermal_frame_0145.png
- thermal_images/thermal_frame_0146.png
- thermal_images/thermal_frame_0147.png
- thermal_images/thermal_frame_0148.png
- thermal_images/thermal_frame_0149.png
- thermal_images/thermal_frame_0150.png
- thermal_images/thermal_frame_0151.png
- thermal_images/thermal_frame_0152.png
- thermal_images/thermal_frame_0153.png
- thermal_images/thermal_frame_0154.png
- thermal_images/thermal_frame_0155.png
- thermal_images/thermal_frame_0156.png
- thermal_images/thermal_frame_0157.png
- thermal_images/thermal_frame_0158.png
- thermal_images/thermal_frame_0159.png
- thermal_images/thermal_frame_0160.png
- thermal_images/thermal_frame_0161.png
- thermal_images/thermal_frame_0162.png
- thermal_images/thermal_frame_0163.png
- thermal_images/thermal_frame_0164.png
- thermal_images/thermal_frame_0165.png
- thermal_images/thermal_frame_0166.png
- thermal_images/thermal_frame_0167.png
- thermal_images/thermal_frame_0168.png
- thermal_images/thermal_frame_0169.png
- thermal_images/thermal_frame_0170.png
- thermal_images/thermal_frame_0171.png
- thermal_images/thermal_frame_0172.png
- thermal_images/thermal_frame_0173.png
- thermal_images/thermal_frame_0174.png
- thermal_images/thermal_frame_0175.png
- thermal_images/thermal_frame_0176.png
- thermal_images/thermal_frame_0177.png
- thermal_images/thermal_frame_0178.png
- thermal_images/thermal_frame_0179.png
- thermal_images/thermal_frame_0180.png
- thermal_images/thermal_frame_0181.png
- thermal_images/thermal_frame_0182.png
- thermal_images/thermal_frame_0183.png
- thermal_images/thermal_frame_0184.png
- thermal_images/thermal_frame_0185.png
- thermal_images/thermal_frame_0186.png
- thermal_images/thermal_frame_0187.png
- thermal_images/thermal_frame_0188.png
- thermal_images/thermal_frame_0189.png
- thermal_images/thermal_frame_0190.png
- thermal_images/thermal_frame_0191.png
- thermal_images/thermal_frame_0192.png
- thermal_images/thermal_frame_0193.png
- thermal_images/thermal_frame_0194.png
- thermal_images/thermal_frame_0195.png
- thermal_images/thermal_frame_0196.png
- thermal_images/thermal_frame_0197.png
- thermal_images/thermal_frame_0198.png
- thermal_images/thermal_frame_0199.png
- thermal_images/thermal_frame_0200.png
- sensor_logs/lidar_scan_01.csv
- sensor_logs/lidar_scan_02.csv
- sensor_logs/lidar_scan_03.csv
- sensor_logs/lidar_scan_04.csv
- sensor_logs/lidar_scan_05.csv
- sensor_logs/lidar_scan_06.csv
- sensor_logs/lidar_scan_07.csv
- sensor_logs/lidar_scan_08.csv
- sensor_logs/lidar_scan_09.csv
- sensor_logs/lidar_scan_10.csv
- sensor_logs/lidar_scan_11.csv
- sensor_logs/lidar_scan_12.csv
- sensor_logs/lidar_scan_13.csv
- sensor_logs/lidar_scan_14.csv
- sensor_logs/lidar_scan_15.csv
- sensor_logs/lidar_scan_16.csv
- sensor_logs/lidar_scan_17.csv
- sensor_logs/lidar_scan_18.csv
- sensor_logs/lidar_scan_19.csv
- sensor_logs/lidar_scan_20.csv
- sensor_logs/lidar_scan_21.csv
- sensor_logs/lidar_scan_22.csv
- sensor_logs/lidar_scan_23.csv
- sensor_logs/lidar_scan_24.csv
- sensor_logs/lidar_scan_25.csv
- sensor_logs/lidar_scan_26.csv
- sensor_logs/lidar_scan_27.csv
- sensor_logs/lidar_scan_28.csv
- sensor_logs/lidar_scan_29.csv
- sensor_logs/lidar_scan_30.csv
- sensor_logs/lidar_scan_31.csv
- sensor_logs/lidar_scan_32.csv
- sensor_logs/lidar_scan_33.csv
- sensor_logs/lidar_scan_34.csv
- sensor_logs/lidar_scan_35.csv
- sensor_logs/lidar_scan_36.csv
- sensor_logs/lidar_scan_37.csv
- sensor_logs/lidar_scan_38.csv
- sensor_logs/lidar_scan_39.csv
- sensor_logs/lidar_scan_40.csv
- sensor_logs/lidar_scan_41.csv
- sensor_logs/lidar_scan_42.csv
- sensor_logs/lidar_scan_43.csv
- sensor_logs/lidar_scan_44.csv
- sensor_logs/lidar_scan_45.csv
- sensor_logs/lidar_scan_46.csv
- sensor_logs/lidar_scan_47.csv
- sensor_logs/lidar_scan_48.csv
- sensor_logs/lidar_scan_49.csv
- sensor_logs/lidar_scan_50.csv
- sensor_logs/environmental_data_72hrs.csv
- CNN_LSTM_training_data/train_sequences.txt
- CNN_LSTM_training_data/test_sequences.txt
- RL_training_logs/rl_rewards_3000.csv
- simulation_config/simulation_config.json
