# Supplementary material for: AI-Integrated autonomous robotics for solar panel cleaning and predictive maintenance using drone and ground-based systems
Source: Sci Rep. 2025 Sep 1;15:32187. doi: 10.1038/s41598-025-17313-6 (PMC12402262; doi:10.1038/s41598-025-17313-6)
Supplement: Supplementary file 1 — Supplementary Material 1 [file 41598_2025_17313_MOESM1_ESM.zip › README.txt]

Complete Supplementary Dataset: AI-Integrated Autonomous Solar Maintenance

This dataset contains:
- 200 thermal images for AI model input
- 50 LiDAR scan logs
- 72 hours of environmental sensor data (dust, temperature, irradiance)
- CNN-LSTM sequence labels (100 training + 40 testing)
- 3000 episodes of RL reward data for learning analysis
- Simulation setup and hardware configuration (JSON)
Location: Sitapura, Jaipur (26.7987°N, 75.8765°E)
